# Supplementary material for: Drug–Drug Interactions in Italian Patients with Chronic Hepatitis C Treated with Pangenotypic Direct Acting Agents: Insights from a Real-World Study
Source: Int J Environ Res Public Health. 2021 Jul 3;18(13):7144. doi: 10.3390/ijerph18137144 (PMC8296917; doi:10.3390/ijerph18137144)
Supplement: Supplementary file 1 [file ijerph-18-07144-s001.zip]

Archive with 1 entries (1 files):
- ijerph-1235390-supplementary.pdf
